# Supplementary material for: The frequency of pathogenic variation in the All of Us cohort reveals ancestry-driven disparities
Source: Commun Biol. 2024 Feb 19;7:174. doi: 10.1038/s42003-023-05708-y (PMC10876563; doi:10.1038/s42003-023-05708-y)
Supplement: Supplementary file 5 — Supplementary Data 2 [file 42003_2023_5708_MOESM5_ESM.xlsx]

## Sheet: Sheet1
Figure 1a
	African	Latino / Admixed American	East Asian	European	Middle Eastern	Other	South Asian
P/LP	0.0110932	0.00950104	0.00851869	0.0167512	0.0207254	0.0139413	0.012766
Overlap	0.00410534	0.00220223	0.0023663	0.00455021	0	0.00421144	0.00106383
Novel pLoF	0.0010045	0.00144718	0.00378609	0.00132882	0	0.000580889	0.00744681
total	0.016203	0.0131504	0.0146711	0.0226303	0.0207254	0.0187337	0.0212766
error bars:	0.00163537	0.00177112	0.00512658	0.00130795	0.0200993	0.00320241	0.00922515
Figure 1b
Disease Area	P / LP	Overlap	Novel pLoF
Breast cancer	-206	206	-206
Familial hypercholesterolemia	-8	8	-8
Hereditary hemochromatosis	0	0	0
Dilated cardiomyopathy	-26	26	-26
Malignant hyperthermia	0	0	0
Lynch syndrome	-75	75	-75
ARVC	-56	56	-56
Paragangliomas	-11	11	-11
Brugada syndrome	-5	5	-5
Adenomatous polyposis coli	-1	1	-1
Li-Fraumeni syndrome	0	0	0
Long QT syndrome	-2	2	-2
Others	0	0	0
Figure 2
Gene	African	Latino / Admixed American	East Asian	European	Other
HFE	-0.0002	-0.0135	-0.0002	0.0033	-0.0133
MUTYH	-0.0002	0.002	-0.0017	-0.0013	-0.0065
LDLR	-0.0008	-0.0017	-0.0031	-0.0004	-0.0014
PMS2	0.0001	-0.0035	0.0005	-0.0007	0.0001
ATP7B	-0.0006	-0.0041	0.0003	-0.0016	0.0029
RYR1	-0.0008	0.0005	-0.0002	-0.001	-0.0005
BRCA2	-0.0007	-0.0003	0.0001	0.0003	0.0022
RET	-0.0001	-0.0011	0	-0.0004	0
BRCA1	0.0001	0.0003	0.0002	0.0003	0.0006
SDHB	0.0001	0.0001	-0.0006	0.0001	-0.0009
PALB2	0.0005	0.0003	0	0.0002	0.0001
MYL3	0	-0.0009	0	0	0
GLA	0	0	-0.001	0	0.0001
KCNH2	-0.0002	0	-0.0006	-0.0001	0.0001
PCSK9	0	0	0.0007	0	0.0001
SDHC	0	0	0	0	-0.0009
DSG2	-0.0002	0	-0.0006	0	0.0001
SCN5A	-0.0001	0.0002	-0.0006	-0.0001	0.0001
TGFBR2	0	0	-0.0006	0	0
MYBPC3	0	0.0002	0	0	0.0005
KCNQ1	0	0	0	0.0003	0.0003
CACNA1S	0.0001	0	0.0002	0	0.0002
MSH2	0	0.0001	0.0002	0	0.0001
MYH7	0.0002	-0.001	0.0005	-0.0003	0.0002
TTN	0	0	0	0	0.0005
LMNA	0	0.0002	0.0002	0	-0.0009
PTEN	-0.0001	0	0.0002	0	0.0001
DSP	0	0.0001	0	0	0.0001
MYH11	0	0	0.0002	0	0
TSC2	-0.0002	0	0	0	0
MLH1	0	0.0001	0	0	0.0001
PKP2	-0.0003	0.0001	0	-0.0004	0.0004
TP53	-0.0001	0	0	0.0001	0.0001
MSH6	-0.0001	0.0001	-0.0006	-0.0001	0.0006
DSC2	0	0.0001	0	0	0
FBN1	0	0	0	-0.0001	0.0001
COL3A1	0	0	0	0	0.0001
SDHD	0	0	0	0	0.0001
TNNI3	0	0	0	0	0
NF2	0	0	0	0	0
APOB	0	0.0004	-0.0004	-0.0004	0.0004
SDHAF2	0	0	0	0	0
SMAD3	0	0	0	0	0.0001
VHL	0	0	0	0	0
MEN1	0	0	0	0	0
BMPR1A	0	0	0	0	0
RB1	0	0	0	0	0
TNNT2	-0.0001	0	0	0	0.0001
OTC	0	0	0	-0.0001	0.0001
WT1	0	0	0	0	0
Figure 3a
African BRCA2
All of Us	0.00093
gnomAD	0.00161
gnomAD non-cancer	0.00095
Latino LDLR
All of Us	0.00066
gnomAD	0.00236
gnomAD non-TopMed	0.00076
